# Supplementary material for: From cracks to informed circularity: Mechanics-guided decisions via high-throughput in situ failure analysis of recycled plastics
Source: Sci Adv. 2026 Jul 23;12(30):eaeh0456. doi: 10.1126/sciadv.aeh0456 (PMC13394384; doi:10.1126/sciadv.aeh0456)
Supplement: Supplementary file 2 — Movies S1 to S3 [file sciadv.aeh0456_movies_s1_to_s3.zip]

Archive with 3 entries (3 files):
- aeh0456_movie_s1.mp4
- aeh0456_movie_s2.mp4
- aeh0456_movie_s3.mp4
